# Supplementary material for: Multi-Mode Lanthanide-Doped Ratiometric Luminescent Nanothermometer for Near-Infrared Imaging within Biological Windows
Source: Nanomaterials (Basel). 2023 Jan 3;13(1):219. doi: 10.3390/nano13010219 (PMC9824890; doi:10.3390/nano13010219)
Supplement: Supplementary file 1 [file nanomaterials-13-00219-s001.zip]

Archive with 1 entries (1 files):
- nanomaterials-2120515-supplementary.pdf
